# Supplementary material for: Identification and Functional Exploration of BraGASA Genes Reveal Their Potential Roles in Drought Stress Tolerance and Sexual Reproduction in Brassica rapa L. ssp. pekinensis
Source: Int J Mol Sci. 2024 Sep 6;25(17):9643. doi: 10.3390/ijms25179643 (PMC11395553; doi:10.3390/ijms25179643)
Supplement: Supplementary file 1 [file ijms-25-09643-s001.zip]

Archive with 1 entries (1 files):
- ijms-3173959-supplementary.pdf
